# Supplementary material for: Multifunctional 3D-Printed Alginate Emulgel Patches Incorporating Plant Extracts for Potential Burn Wound Applications
Source: Gels. 2026 Jun 17;12(6):541. doi: 10.3390/gels12060541 (PMC13299215; doi:10.3390/gels12060541)
Supplement: Supplementary file 1 [file gels-12-00541-s001.zip]

Archive with 1 entries (1 files):
- gels-4365340-supplementary.pdf
